# Supplementary material for: Transformational Leadership and Perceived Overqualification: A Career Development Perspective
Source: Front Psychol. 2021 Feb 11;12:597821. doi: 10.3389/fpsyg.2021.597821 (PMC7904678; doi:10.3389/fpsyg.2021.597821)
Supplement: Supplementary file 1 [file Data_Sheet_2.CSV]

104	1041	4	1	40	5	2.67	4.666666667	4.25	4.166666667	1.777777778	.652866667	.428266667	3.966666667	3	3.0667
104	1042	3	2	30	6	2.89	3.666666667	3	3	4.111111111	-.347133333	-.7384	3.966666667	3	3.0667
104	1043	3	2	40	20	2.44	5	2	2	3.666666667	.9862	-1.7384	3.966666667	3	3.0667
104	1044	3	2	36.5	7	2.67	3	2.75	3	3	-1.0138	-.7384	3.966666667	3	3.0667
104	1045	3	1	25	1	2.33	3.5	3	3.166666667	3	-.5138	-.571733333	3.966666667	3	3.0667
105	1052	3	2	33	9	2	4.333333333	1.5	3.166666667	2.666666667	.319533333	-.571733333	4.625	2.4375	3.9167
105	1053	2	1	30	5	2.56	5	2.5	4.166666667	3.222222222	.9862	.428266667	4.625	2.4375	3.9167
105	1054	3	1	32	7	2.89	5	4.75	5	3	.9862	1.2616	4.625	2.4375	3.9167
105	1055	3	1	40	2	3.22	4.166666667	1	2	4.111111111	.152866667	-.405066667	4.625	2.4375	3.9167
106	1062	3	1	35	10	2.44	4.833333333	3	4	3.666666667	.819533333	.2616	4.416666667	3.1875	3.9167
106	1063	3	1	32	10	3	4.5	4	3.833333333	3	.4862	.094933333	4.416666667	3.1875	3.9167
106	1064	3	1	35	10	2.78	3.833333333	2.5	3.833333333	2.777777778	-.180466667	.094933333	4.416666667	3.1875	3.9167
106	1065	4	1	55	2	2	4.5	3.25	4	2.444444444	.4862	.2616	4.416666667	3.1875	3.9167
108	1081	3	1	35	7	3.11	4.166666667	3.25	4.333333333	2.555555556	.152866667	.594933333	4.5	3.6875	4.25
108	1083	3	1	35	11	1.78	4.833333333	4	4	2.444444444	.819533333	.2616	4.5	3.6875	4.25
108	1084	3	1	34.5	8.5	1.89	4	3	4.166666667	2.444444444	-.0138	.428266667	4.5	3.6875	4.25
108	1085	3	2	31	8	2.78	5	4.5	4.5	2.111111111	.9862	.7616	4.5	3.6875	4.25
109	1093	2	1	34	9	2.89	4.833333333	5	3.666666667	3.555555556	.819533333	-.071733333	4.833333333	3.1667	3.7222
109	1094	1	1	40	10	2.89	4.666666667	1.75	3.5	3.444444444	.652866667	-.2384	4.833333333	3.1667	3.7222
109	1095	2	2	35	10	2	5	2.75	4	2.666666667	.9862	.2616	4.833333333	3.1667	3.7222
111	1111	3	1	33	7	2.89	3	2	3.5	1.888888889	-1.0138	-.2384	3.5	2.05	3.5333
111	1112	2	1	39	6	2.89	3.666666667	2.75	3.333333333	3	-.347133333	-.405066667	3.5	2.05	3.5333
111	1113	2	1	33	9	2.33	4.333333333	2.5	3.833333333	2.666666667	.319533333	.094933333	3.5	2.05	3.5333
111	1115	2	1	35	6	2.33	3.666666667	1.25	3.333333333	3.111111111	-.347133333	-.405066667	3.5	2.05	3.5333
111	1116	2	1	32	3	3.33	2.833333333	1.75	3.666666667	4.111111111	-1.180466667	-.071733333	3.5	2.05	3.5333
112	1121	3	1	36	6	2.11	5	4.75	4.5	1.888888889	.9862	.7616	4.666666667	3.3	3.9667
112	1122	3	1	36	7	2.11	5	2	3.5	2.666666667	.9862	-.2384	4.666666667	3.3	3.9667
112	1123	3	1	35	7	2	5	4.75	4.833333333	2.222222222	.9862	1.094933333	4.666666667	3.3	3.9667
112	1124	3	2	40	6	2.33	3.333333333	1	3.333333333	2.444444444	-.680466667	-.405066667	4.666666667	3.3	3.9667
112	1126	2	2	36	6	1.89	5	4	3.666666667	1.777777778	.9862	-.071733333	4.666666667	3.3	3.9667
113	1131	3	2	29	6	2.22	4.666666667	2.75	4.5	3	.652866667	.7616	4.166666667	2.4583	3.9167
113	1132	3	1	38	2	2.5	3.5	1.5	3.5	2.888888889	-.5138	-.2384	4.166666667	2.4583	3.9167
113	1133	3	1	31	1	3.11	3.833333333	2.25	3.333333333	3.333333333	-.180466667	-.405066667	4.166666667	2.4583	3.9167
113	1134	3	1	31	2.5	2.33	4.833333333	2.25	4	2.333333333	.819533333	.2616	4.166666667	2.4583	3.9167
113	1135	3	1	34	9	2.56	4	3	4.333333333	1.777777778	-.0138	.594933333	4.166666667	2.4583	3.9167
113	1136	3	1	28	5	2.22	4.166666667	3	3.833333333	2.333333333	.152866667	.094933333	4.166666667	2.4583	3.9167
114	1141	3	1	34	8	3	2.5	3	3	3	-1.5138	-.7384	4.1	2.6	3.8333
114	1142	3	1	35	8	3	4.666666667	2	4	2.555555556	.652866667	.2616	4.1	2.6	3.8333
114	1143	3	1	34	8	2.44	4.666666667	3.75	4.833333333	2.777777778	.652866667	1.094933333	4.1	2.6	3.8333
114	1144	3	2	36	8	3	5	2.5	3.666666667	2.222222222	.9862	-.071733333	4.1	2.6	3.8333
114	1146	3	1	35	3	2.67	3.666666667	1.75	3.666666667	3.444444444	-.347133333	-.071733333	4.1	2.6	3.8333
115	1151	3	1	30	3	2	4.833333333	4	4.666666667	3.333333333	.819533333	.928266667	4.166666667	1.85	3.6333
115	1153	3	1	33	7	3.22	5	2.25	4.333333333	2.333333333	.9862	.594933333	4.166666667	1.85	3.6333
115	1154	3	2	28	3	3	3.666666667	1.25	3.333333333	3.222222222	-.347133333	-.405066667	4.166666667	1.85	3.6333
115	1155	4	1	30	3	2.22	4.833333333	3.5	3.833333333	1.888888889	.819533333	.094933333	4.166666667	1.85	3.6333
115	1156	3	1	28	4.5	2.89	2.5	1.25	2	4	-1.5138	-1.7384	4.166666667	1.85	3.6333
116	1161	3	1	35	7	2.44	3.666666667	3.25	3.333333333	2.888888889	-.347133333	-.405066667	3.333333333	2.4167	2.5833
116	1162	3	1	43	7	1.33	1.833333333	1	1.5	3.777777778	-2.180466667	-2.2384	3.333333333	2.4167	2.5833
116	1163	3	1	35	6	1.78	4.166666667	1.5	1	3.222222222	.152866667	.594933333	3.333333333	2.4167	2.5833
116	1164	3	1	30	6	2.44	1.333333333	1	1.833333333	3.333333333	-2.680466667	-1.905066667	3.333333333	2.4167	2.5833
116	1165	3	1	29	5	3	4.833333333	2.75	1	2.888888889	.819533333	-2.7384	3.333333333	2.4167	2.5833
116	1166	3	1	33	6	2.44	4.166666667	5	3.5	3.888888889	.152866667	-.2384	3.333333333	2.4167	2.5833
117	1171	4	2	36	3	2.78	5	4.75	4.666666667	2.888888889	.9862	.928266667	4.694444444	2.5417	4.5833
117	1172	3	1	34	11	1.89	4.5	1.75	4.666666667	3.444444444	.4862	.928266667	4.694444444	2.5417	4.5833
117	1173	3	1	38	7	2.22	4.5	1.75	4.333333333	2.222222222	.4862	.594933333	4.694444444	2.5417	4.5833
117	1174	3	1	34	6	3.22	5	3	4.5	2.111111111	.9862	.7616	4.694444444	2.5417	4.5833
117	1175	3	1	34.5	8	1.56	4.5	2	4.5	3	.4862	.7616	4.694444444	2.5417	4.5833
117	1176	3	2	28	5.5	2.22	4.666666667	2	4.833333333	2.222222222	.652866667	1.094933333	4.694444444	2.5417	4.5833
118	1181	3	2	35	7	1.67	5	4.5	5	2	.9862	1.2616	4.027777778	2.8333	3.6389
118	1182	3	2	31	7	2.67	2	2.25	2.833333333	3.222222222	-2.0138	-.905066667	4.027777778	2.8333	3.6389
118	1183	3	1	33	7	2.78	5	3	4.5	2.777777778	.9862	.7616	4.027777778	2.8333	3.6389
118	1184	3	1	34	6	2.44	4.5	3.75	3.833333333	4	.4862	.094933333	4.027777778	2.8333	3.6389
118	1185	3	2	32	10	2.89	2.833333333	3.5	3.666666667	3.222222222	-1.180466667	-.071733333	4.027777778	2.8333	3.6389
118	1186	3	1	29	5	1.78	4.833333333	1	2	3.666666667	.819533333	-1.7384	4.027777778	2.8333	3.6389
122	1221	3	1	29	6	2.56	4.833333333	3	4.166666667	1.111111111	.819533333	.428266667	4.472222222	3.75	4.2222
122	1222	3	1	42	8	2	4.833333333	5	4.666666667	1.555555556	.819533333	.928266667	4.472222222	3.75	4.2222
122	1223	3	1	31	5	2.22	4.833333333	2.5	4.333333333	2.888888889	.819533333	.594933333	4.472222222	3.75	4.2222
122	1224	3	1	29	4	3.11	3.333333333	5	3.5	2.666666667	-.680466667	-.2384	4.472222222	3.75	4.2222
122	1225	2	1	43	5	3.67	5	4.75	5	1.444444444	.9862	1.2616	4.472222222	3.75	4.2222
122	1226	2	1	29	.4	2.67	4	2.25	3.666666667	3.444444444	-.0138	-.071733333	4.472222222	3.75	4.2222
120	1201	3	1	40	3.5	1.89	4.666666667	1.75	4.333333333	3.111111111	.652866667	.594933333	4.611111111	3	4.1389
120	1202	3	1	43	7	2.22	4.166666667	3	4	2	.152866667	.2616	4.611111111	3	4.1389
120	1203	3	1	37	6	2.67	4.333333333	1	4.333333333	4.111111111	.319533333	.594933333	4.611111111	3	4.1389
120	1204	3	1	30	6	2.33	5	3.75	4	1.777777778	.9862	.2616	4.611111111	3	4.1389
120	1205	3	1	28	4	1.89	4.666666667	3.5	4.166666667	1.888888889	.652866667	.428266667	4.611111111	3	4.1389
120	1206	3	1	30	3	2.11	4.833333333	5	4	4.222222222	.819533333	.2616	4.611111111	3	4.1389
119	1191	3	1	33	9	2.33	4.166666667	2	4.333333333	2.777777778	.152866667	.594933333	4.222222222	2.6667	3.8889
119	1192	2	1	31	8	3.44	4.666666667	1.75	3.833333333	2.666666667	.652866667	.094933333	4.222222222	2.6667	3.8889
119	1193	3	1	32	10	2.44	4.666666667	5	5	1.444444444	.652866667	1.2616	4.222222222	2.6667	3.8889
119	1194	3	1	32	10	1.78	3.833333333	2.25	3.5	2.666666667	-.180466667	-.2384	4.222222222	2.6667	3.8889
119	1195	3	1	39	11	2.78	4.333333333	4	4	3.111111111	.319533333	.2616	4.222222222	2.6667	3.8889
119	1196	3	2	31	8	3	3.666666667	1	2.666666667	1.888888889	-.347133333	-1.071733333	4.222222222	2.6667	3.8889
123	1231	2	1	27	2	2.78	4.833333333	3.75	3.666666667	4.444444444	.819533333	-.071733333	4.222222222	3.5833	3.7222
123	1232	3	1	31	8	3	4.833333333	4	4.666666667	2.777777778	.819533333	.928266667	4.222222222	3.5833	3.7222
123	1233	3	1	33	8	1.67	4.666666667	1.25	4.666666667	1.222222222	.652866667	.928266667	4.222222222	3.5833	3.7222
123	1234	3	1	33	10	2.22	1.333333333	2.5	1	2.444444444	-2.680466667	-2.7384	4.222222222	3.5833	3.7222
123	1235	3	1	31	8	3.11	5	5	5	3.111111111	.9862	1.2616	4.222222222	3.5833	3.7222
123	1236	2	1	27	2	2.11	4.666666667	5	3.333333333	2.222222222	.652866667	-.405066667	4.222222222	3.5833	3.7222
124	1241	3	2	33	10	3.22	4.166666667	4.25	4	2.555555556	.152866667	.2616	4.166666667	3.1875	3.9583
124	1242	3	1	31	7.5	2.11	4.5	3.25	4.166666667	2.777777778	.4862	.428266667	4.166666667	3.1875	3.9583
124	1243	2	2	29	5	2.22	4.5	2.5	4.333333333	1.777777778	.4862	.594933333	4.166666667	3.1875	3.9583
124	1245	3	1	45	10	2.67	3.5	2.75	3.333333333	2.888888889	-.5138	-.405066667	4.166666667	3.1875	3.9583
125	1251	2	1	57	15	2	3.5	1	4.166666667	2.444444444	-.5138	.428266667	3.933333333	1.7	3.6993
125	1252	2	1	48	10	3.44	3.333333333	1	3	3.111111111	-.680466667	-.7384	3.933333333	1.7	3.6993
125	1253	2	1	35	8	2.56	3.666666667	1	3.333333333	2	-.347133333	-.405066667	3.933333333	1.7	3.6993
125	1254	3	2	30	7.5	2.11	4.5	1	4.33	3.888888889	.4862	.594933333	3.933333333	1.7	3.6993
125	1255	2	2	30	6	2.11	4.666666667	4.5	3.666666667	2.888888889	.652866667	-.071733333	3.933333333	1.7	3.6993
126	1261	2	1	40	7	2.56	4	1.5	4.666666667	2.666666667	-.0138	.928266667	4.066666667	2.45	4.1333
126	1262	3	1	36	14	2.67	4	3	3.666666667	3	-.0138	-.071733333	4.066666667	2.45	4.1333
126	1263	3	1	30	3	3.11	3.833333333	2.5	3.833333333	2.888888889	-.180466667	.094933333	4.066666667	2.45	4.1333
126	1264	3	1	54	10	1.22	4.5	2.25	5	1.333333333	.4862	1.2616	4.066666667	2.45	4.1333
126	1265	2	1	30	3	2.67	4	3	3.5	2.222222222	-.0138	-.2384	4.066666667	2.45	4.1333
127	1271	3	1	45	10	3.67	1	3	5	1	-3.0138	1.2616	2.916666667	2.8125	4
127	1273	2	1	31	5	2.56	3.666666667	3	4	3.111111111	-.347133333	.2616	2.916666667	2.8125	4
127	1274	3	1	39	10	3	3	3	3	3	-1.0138	-.7384	2.916666667	2.8125	4
127	1275	3	1	45	10	3	4	2.25	4	2.666666667	-.0138	.2616	2.916666667	2.8125	4
128	1281	3	2	37	9	2.56	4.666666667	5	4.166666667	2.777777778	.652866667	.428266667	3.733333333	3	4
128	1283	2	2	32	4	2.22	5	4.75	4	2.222222222	.9862	.2616	3.733333333	3	4
128	1284	2	1	35	7	2.78	3	1.5	3.333333333	4.222222222	-1.0138	-.405066667	3.733333333	3	4
128	1285	3	1	36	9	1.89	1.666666667	1.5	4.333333333	2.111111111	-2.347133333	.594933333	3.733333333	3	4
128	1286	2	1	36	7	2.22	4.333333333	2.25	4.166666667	1.555555556	.319533333	.428266667	3.733333333	3	4
129	1292	3	1	37	8	3	2.833333333	4	1.833333333	2.111111111	-1.180466667	-1.905066667	4.1	3.05	3
129	1293	3	2	38	5	2.44	3.833333333	2.5	4	3.111111111	-.180466667	.2616	4.1	3.05	3
129	1294	2	2	35	9	1.63	3.833333333	2.5	2.833333333	2	-.180466667	-.905066667	4.1	3.05	3
129	1295	2	1	39	9	2.44	5	4.25	4.833333333	1.777777778	.9862	1.094933333	4.1	3.05	3
129	1296	2	1	39	8	3.11	5	2	1.5	1.888888889	.9862	-2.2384	4.1	3.05	3
132	1323	2	1	37	8.5	2.67	4.166666667	4.25	3.833333333	2.333333333	.152866667	.094933333	3.944444444	2.0833	3.6667
132	1324	3	1	35	10	3	4.666666667	1	4.5	2.555555556	.652866667	.7616	3.944444444	2.0833	3.6667
132	1325	3	1	32	7	2.33	3	1	2.666666667	5	-1.0138	-1.071733333	3.944444444	2.0833	3.6667
133	1331	2	1	33	7	2.78	5	1	5	5	.9862	1.2616	4.444444444	2.0833	4.0556
133	1333	3	1	28	4	3.33	4.666666667	2.75	4.333333333	2	.652866667	.594933333	4.444444444	2.0833	4.0556
133	1334	3	2	27	4	2.56	3.666666667	2.5	2.833333333	2.222222222	-.347133333	-.905066667	4.444444444	2.0833	4.0556
134	1341	2	1	35	11	2.33	4.833333333	5	4.833333333	1.777777778	.819533333	1.094933333	4.033333333	4.65	3.7667
134	1342	3	2	27	4	1.89	3.666666667	4	4	2.111111111	-.347133333	.2616	4.033333333	4.65	3.7667
134	1343	3	1	33	10	2.33	3.333333333	5	3.5	2.666666667	-.680466667	-.2384	4.033333333	4.65	3.7667
134	1344	3	1	28	6.5	2.33	3.666666667	4.25	1.666666667	1.333333333	-.347133333	-2.071733333	4.033333333	4.65	3.7667
134	1345	3	1	31	6	2.33	4.666666667	5	4.833333333	1.777777778	.652866667	1.094933333	4.033333333	4.65	3.7667
135	1351	3	1	30.5	4.5	2.67	2.833333333	3	3.333333333	3.777777778	-1.180466667	-.405066667	3.933333333	2.8	3.8333
135	1352	3	1	34	3	2.78	4	3	3.833333333	2	-.0138	.094933333	3.933333333	2.8	3.8333
135	1353	3	2	30	3	2.56	4.166666667	2.5	4.333333333	2.666666667	.152866667	.594933333	3.933333333	2.8	3.8333
135	1354	3	1	34	2	2.33	4.5	3	3.833333333	1	.4862	.094933333	3.933333333	2.8	3.8333
135	1355	2	2	37	2	2.56	4.166666667	2.5	3.833333333	1.888888889	.152866667	.094933333	3.933333333	2.8	3.8333
201	2011	3	1	30	7	3.33	2	4	1.833333333	4.555555556	-2.0138	-1.905066667	2.583333333	2.8333	3.25
201	2012	3	2	28	5.5	2.89	3.166666667	2.75	3.833333333	4.111111111	-.847133333	.094933333	2.583333333	2.8333	3.25
201	2013	3	2	31	1	1.44	2.333333333	2	2.5	2.777777778	-1.680466667	-1.2384	2.583333333	2.8333	3.25
201	2014	4	2	28	2	2.33	2.333333333	1.5	5	3.555555556	-1.680466667	1.2616	2.583333333	2.8333	3.25
201	2015	4	1	43	4	2.22	1.5	2.25	2.833333333	4.222222222	-2.5138	-.905066667	2.583333333	2.8333	3.25
201	2016	4	1	55	3	2.11	4.166666667	4.5	3.5	4	.152866667	-.2384	2.583333333	2.8333	3.25
202	2021	3	1	38.5	4.5	2.33	3.5	3	3.5	3.333333333	-.5138	-.2384	3.972222222	3.125	3.9167
202	2022	3	1	32	5	2	4.5	4	3.666666667	2.444444444	.4862	-.071733333	3.972222222	3.125	3.9167
202	2023	4	1	33	5	2.11	4	5	4.333333333	3.888888889	-.0138	.594933333	3.972222222	3.125	3.9167
202	2024	5	1	34	5	2.78	4.666666667	4.5	4.333333333	2.888888889	.652866667	.594933333	3.972222222	3.125	3.9167
202	2025	4	1	31	6	1.89	3.166666667	1.25	3.666666667	2.666666667	-.847133333	-.071733333	3.972222222	3.125	3.9167
202	2026	3	2	25	2.5	2.44	4	1	4	4	-.0138	.2616	3.972222222	3.125	3.9167
203	2031	3	1	31	2	2.33	3.666666667	2.75	3.333333333	2.555555556	-.347133333	-.405066667	3.722222222	2.1667	3.5278
203	2032	4	1	30	6	2.78	3.333333333	1	4	2.777777778	-.680466667	.2616	3.722222222	2.1667	3.5278
203	2033	4	1	36	3	2.67	4.333333333	1.75	2.833333333	3.333333333	.319533333	-.905066667	3.722222222	2.1667	3.5278
203	2034	3	1	31	6	1.89	2.833333333	3	3.333333333	3	-1.180466667	-.405066667	3.722222222	2.1667	3.5278
203	2035	3	1	31	4	2.78	4.5	2.5	3.5	3.333333333	.4862	-.2384	3.722222222	2.1667	3.5278
203	2036	3	2	33	10	2.11	3.666666667	2	4.166666667	2.666666667	-.347133333	.428266667	3.722222222	2.1667	3.5278
204	2041	3	2	43	4	2.22	4	1.5	4.5	3.555555556	-.0138	.7616	4.541666667	2.875	4.5
204	2042	5	1	49	3	3.11	5	3	4	4	.9862	.2616	4.541666667	2.875	4.5
204	2044	4	1	33	2	1.89	4.833333333	5	4.666666667	2.777777778	.819533333	.928266667	4.541666667	2.875	4.5
204	2046	4	1	32	2	2.44	4.333333333	2	4.833333333	3.888888889	.319533333	1.094933333	4.541666667	2.875	4.5
205	2051	4	1	86	5	1.89	3	1.5	3.166666667	2	-1.0138	-.571733333	4.472222222	3.125	3.5556
205	2052	3	2	40	5	1.89	5	2.75	3.166666667	2.333333333	.9862	-.571733333	4.472222222	3.125	3.5556
205	2053	4	1	33	1	2.11	4.833333333	3.5	3.833333333	3.111111111	.819533333	.094933333	4.472222222	3.125	3.5556
205	2054	4	1	29	.5	1.89	4.666666667	4	3.666666667	1.777777778	.652866667	-.071733333	4.472222222	3.125	3.5556
205	2055	3	1	34	4	1.44	4.666666667	4.25	3.666666667	3.333333333	.652866667	-.071733333	4.472222222	3.125	3.5556
205	2056	3	2	35	4	2.33	4.666666667	2.75	3.833333333	1	.652866667	.094933333	4.472222222	3.125	3.5556
206	2061	3	1	29	5	3	5	2.25	4.333333333	3.222222222	.9862	.594933333	4.694444444	2.2083	4.0278
206	2062	4	1	26	4	2	4.833333333	3.5	5	1.888888889	.819533333	1.2616	4.694444444	2.2083	4.0278
206	2063	4	1	34	3.5	2.22	4.5	1.75	4.166666667	3.777777778	.4862	.428266667	4.694444444	2.2083	4.0278
206	2064	4	1	33	6	2.78	4.333333333	2.5	4	2.333333333	.319533333	.2616	4.694444444	2.2083	4.0278
206	2065	4	1	32	8	2.78	4.666666667	2.25	4.166666667	5	.652866667	.428266667	4.694444444	2.2083	4.0278
206	2066	4	1	40	7	2.78	4.833333333	1	2.5	5	.819533333	-1.2384	4.694444444	2.2083	4.0278
207	2071	3	1	38	6	2.22	4	2	3.833333333	3.222222222	-.0138	.094933333	4.166666667	2.4	3.4667
207	2072	4	1	38	9	1.89	4.166666667	1	2	4.111111111	.152866667	.7616	4.166666667	2.4	3.4667
207	2073	4	1	40	8	1.78	4.5	2.75	4.5	1.666666667	.4862	.7616	4.166666667	2.4	3.4667
207	2074	3	1	37	4	2.89	3.166666667	3.25	3	1.888888889	-.847133333	-.7384	4.166666667	2.4	3.4667
207	2076	4	1	24	1.5	2	5	3	4	1.555555556	.9862	.2616	4.166666667	2.4	3.4667
208	2081	3	1	34	4	2.44	2.833333333	1.75	3.333333333	3.333333333	-1.180466667	-.405066667	3.583333333	2.875	3.8611
208	2082	5	1	37	2	2.44	3.166666667	3.75	4	2.777777778	-.847133333	.2616	3.583333333	2.875	3.8611
208	2083	5	1	33	6	2.44	2.5	1.25	4.166666667	3	-1.5138	.428266667	3.583333333	2.875	3.8611
208	2084	4	1	42	4	2.56	3.5	2.75	3.166666667	2.888888889	-.5138	-.571733333	3.583333333	2.875	3.8611
208	2085	4	1	31	4	2.44	4.833333333	4.75	4.666666667	3.555555556	.819533333	.928266667	3.583333333	2.875	3.8611
208	2086	4	2	30	6	2.44	4.666666667	3	3.833333333	3.111111111	.652866667	.094933333	3.583333333	2.875	3.8611
209	2091	4	1	33	9	2.56	5	2.5	4.5	2.777777778	.9862	.7616	4.555555556	3.0833	4.3611
209	2092	3	1	41	9	3	3	1.5	3.666666667	3.333333333	-1.0138	-.071733333	4.555555556	3.0833	4.3611
209	2093	3	1	26	2	2.44	5	4.75	5	3.444444444	.9862	1.2616	4.555555556	3.0833	4.3611
209	2094	4	1	28	6	2.56	4.833333333	2.75	3.5	3.666666667	.819533333	-.2384	4.555555556	3.0833	4.3611
209	2095	5	1	29	7	2.33	4.666666667	3	4.833333333	2.222222222	.652866667	1.094933333	4.555555556	3.0833	4.3611
209	2096	5	1	30	6	2.44	4.833333333	4	4.666666667	3.444444444	.819533333	.928266667	4.555555556	3.0833	4.3611
210	2101	3	1	33	4	2.11	3.666666667	1.5	3.666666667	2.222222222	-.347133333	-.071733333	3.722222222	3.5833	3.6111
210	2102	4	1	33	4	2.78	3	2	4	2.666666667	-1.0138	.2616	3.722222222	3.5833	3.6111
210	2103	4	1	31	3	3.33	4	4	4	3.333333333	-.0138	.2616	3.722222222	3.5833	3.6111
210	2104	3	1	26	2.5	1.67	4.166666667	4.75	4.5	2.666666667	.152866667	.7616	3.722222222	3.5833	3.6111
210	2105	4	1	30	3	1.89	3.166666667	4.25	2.5	1.333333333	-.847133333	-1.2384	3.722222222	3.5833	3.6111
210	2106	3	1	29	4	3	4.333333333	5	3	3.444444444	.319533333	-.7384	3.722222222	3.5833	3.6111
211	2111	4	1	36	6	3.11	3	1	1	4.111111111	-1.0138	-2.7384	3.944444444	3.4583	3.3056
211	2112	4	1	34	4	3.44	4	3.75	3.5	2.444444444	-.0138	-.2384	3.944444444	3.4583	3.3056
211	2113	4	1	35	3	2.56	4.333333333	5	2.666666667	4.555555556	.319533333	-1.071733333	3.944444444	3.4583	3.3056
211	2114	4	1	33	5	3.89	4.5	2.25	4.333333333	2.777777778	.4862	.594933333	3.944444444	3.4583	3.3056
211	2115	4	1	38	3	3.11	4.666666667	4.5	4.833333333	2.888888889	.652866667	1.094933333	3.944444444	3.4583	3.3056
211	2116	3	1	34	4	2.78	3.166666667	4.25	3.5	1.888888889	-.847133333	-.2384	3.944444444	3.4583	3.3056
212	2121	3	1	29	3	2.33	3.833333333	4	4	3.444444444	-.180466667	.2616	4.333333333	3.25	4.1389
212	2122	4	1	32	4	2.78	5	4.75	4.166666667	1.555555556	.9862	.428266667	4.333333333	3.25	4.1389
212	2123	4	1	28	3	2.78	4.166666667	1.25	4.5	3.555555556	.152866667	.7616	4.333333333	3.25	4.1389
212	2124	4	1	38	14	2.56	3.833333333	2.5	3.166666667	2.555555556	-.180466667	-.571733333	4.333333333	3.25	4.1389
212	2125	3	1	30	3	2	4.5	3	4.333333333	2.777777778	.4862	.594933333	4.333333333	3.25	4.1389
212	2126	3	1	33	6	3.22	4.666666667	4	4.666666667	4	.652866667	.928266667	4.333333333	3.25	4.1389
213	2132	3	1	30	4	2.44	4.5	4.25	3.166666667	2.111111111	.4862	-.571733333	4.233333333	2.65	3.4333
213	2133	3	1	30	3	1.89	5	3	4.666666667	2.888888889	.9862	.928266667	4.233333333	2.65	3.4333
213	2134	4	1	30	4	3.22	4.5	1	2	5	.4862	-1.7384	4.233333333	2.65	3.4333
213	2135	4	1	32	3	2.78	3.833333333	3	3.333333333	3.222222222	-.180466667	-.405066667	4.233333333	2.65	3.4333
213	2136	3	1	28	3.8	1.78	3.333333333	2	4	2.111111111	-.680466667	.2616	4.233333333	2.65	3.4333
214	2141	4	1	47	5	2.56	4.833333333	2.75	4.666666667	2.333333333	.819533333	.928266667	4.777777778	2.875	4.0833
214	2142	4	1	29	4	2.33	4.666666667	3.25	4.333333333	3.666666667	.652866667	.594933333	4.777777778	2.875	4.0833
214	2143	4	1	30	2.5	2.33	4.666666667	2	4.166666667	2.222222222	.652866667	.428266667	4.777777778	2.875	4.0833
214	2144	4	1	46	4	2.44	4.833333333	4.5	3.833333333	2.888888889	.819533333	.094933333	4.777777778	2.875	4.0833
214	2145	4	1	36	5	2.22	4.833333333	2.75	3.833333333	3.222222222	.819533333	.094933333	4.777777778	2.875	4.0833
214	2146	5	1	31	4	2.44	4.833333333	2	3.666666667	3.555555556	.819533333	-.071733333	4.777777778	2.875	4.0833
215	2151	3	1	31	4	2.78	4.666666667	2.5	4.5	3.444444444	.652866667	.7616	3.8	2.15	3.2667
215	2152	4	1	36	4	2.44	4.5	1	4.333333333	3.666666667	.4862	.594933333	3.8	2.15	3.2667
215	2153	3	1	32	7	2.78	2.333333333	1.25	3.166666667	3.444444444	-1.680466667	-.571733333	3.8	2.15	3.2667
215	2154	4	1	36	3	2.11	3.333333333	5	1.666666667	1.888888889	-.680466667	-2.071733333	3.8	2.15	3.2667
215	2156	4	1	52	3	2.89	4.166666667	1	2.666666667	3.666666667	.152866667	-1.071733333	3.8	2.15	3.2667
301	3011	3	2	37	2	2.22	4.5	4.5	3.833333333	3.444444444	.4862	.094933333	4.133333333	3.45	3.6667
301	3012	3	2	35	3	3	4.333333333	3.25	2.666666667	4.111111111	.319533333	-1.071733333	4.133333333	3.45	3.6667
301	3013	3	2	38	3.5	2.89	4	3.75	4	2.111111111	-.0138	.2616	4.133333333	3.45	3.6667
301	3014	3	2	30	2	2.56	2.833333333	1	2.833333333	3.222222222	-1.180466667	-.905066667	4.133333333	3.45	3.6667
301	3015	4	1	38	4	3.67	5	4.75	5	5	.9862	1.2616	4.133333333	3.45	3.6667
302	3021	3	1	33	3	2.67	5	2	4.333333333	1.555555556	.9862	.594933333	4.861111111	3.2917	4.4722
302	3022	3	1	30	1	3.78	5	4.75	5	1.888888889	.9862	1.2616	4.861111111	3.2917	4.4722
302	3023	3	1	35	3	2.11	5	4.75	5	1.888888889	.9862	1.2616	4.861111111	3.2917	4.4722
302	3024	3	2	23	.5	2.44	4.666666667	2	4.333333333	3.666666667	.652866667	.594933333	4.861111111	3.2917	4.4722
302	3025	3	1	30	2	2.11	5	3.25	4.166666667	2.666666667	.9862	.428266667	4.861111111	3.2917	4.4722
302	3026	3	1	31	5	2.11	4.5	3	4	2.222222222	.4862	.2616	4.861111111	3.2917	4.4722
303	3031	3	1	30	1.5	3.78	2.5	2	2.5	3	-1.5138	-1.2384	3.7	2.8	3.3667
303	3032	3	1	30	1.5	2.33	2.5	2	2.5	2.888888889	-1.5138	-1.2384	3.7	2.8	3.3667
303	3033	3	1	30	1.5	2.67	4.666666667	3.25	4	2.555555556	.652866667	.2616	3.7	2.8	3.3667
303	3034	3	1	23	1	3.11	4	3	3.833333333	3.222222222	-.0138	.094933333	3.7	2.8	3.3667
303	3035	3	1	30	.5	2.56	4.833333333	3.75	4	3.333333333	.819533333	.2616	3.7	2.8	3.3667
304	3041	3	1	37	3	2.56	3.666666667	2.25	3.833333333	2.333333333	-.347133333	.094933333	4.333333333	2.5833	4.3056
304	3042	3	1	37	2	1.56	4	1.75	4.333333333	2.111111111	-.0138	.594933333	4.333333333	2.5833	4.3056
304	3043	3	1	50	5	2.22	4.333333333	3	4	2.555555556	.319533333	.2616	4.333333333	2.5833	4.3056
304	3044	4	1	43	2	1.78	4.833333333	4.5	4.666666667	3.111111111	.819533333	.928266667	4.333333333	2.5833	4.3056
304	3045	3	1	46	4	2.78	4.166666667	1.25	4.5	2.111111111	.152866667	.7616	4.333333333	2.5833	4.3056
304	3046	2	1	34	1	3.56	5	2.75	4.5	2.111111111	.9862	.7616	4.333333333	2.5833	4.3056
305	3051	3	1	35.5	2.5	2.78	3.5	2.75	3.5	2.777777778	-.5138	-.2384	4.208333333	3.1875	4.1667
305	3052	2	1	37	8	3.22	4.833333333	2.75	4.333333333	1.444444444	.819533333	.594933333	4.208333333	3.1875	4.1667
305	3053	3	1	32.5	1.25	2	4.333333333	4	4.833333333	3.111111111	.319533333	1.094933333	4.208333333	3.1875	4.1667
305	3054	3	1	32.5	1.25	3	4.166666667	3.25	4	2.444444444	.152866667	.2616	4.208333333	3.1875	4.1667
411	4111	3	1	31	1	3	3.833333333	3	3.666666667	3.888888889	-.180466667	-.071733333	2.833333333	2.25	2.6667
411	4112	3	1	32	1.25	3.22	1.833333333	1.5	1.666666667	4.333333333	-2.180466667	-2.071733333	2.833333333	2.25	2.6667
411	4113	3	1	26	1.5	2.33	2.833333333	3	2.5	4	-1.180466667	-1.2384	2.833333333	2.25	2.6667
411	4114	3	2	33	1	2.89	2.166666667	2.25	2.5	3.555555556	-1.847133333	-1.2384	2.833333333	2.25	2.6667
411	4115	3	1	25	1	2.56	3.5	1.5	3	4.111111111	-.5138	-.7384	2.833333333	2.25	2.6667
412	4121	3	1	27	.2	3.11	3	1.5	3.333333333	4.555555556	-1.0138	-.405066667	3.466666667	2.65	3.0667
412	4122	3	2	33	2	2.22	3.5	2.5	2.5	3	-.5138	-1.2384	3.466666667	2.65	3.0667
412	4123	3	1	30	3	2.89	4.833333333	4.25	4.833333333	3	.819533333	1.094933333	3.466666667	2.65	3.0667
412	4124	2	1	25	.5	2.56	2.833333333	3	1.166666667	2	-1.180466667	-2.571733333	3.466666667	2.65	3.0667
412	4125	2	2	28	1	1.89	3.166666667	2	3.5	3.777777778	-.847133333	-.2384	3.466666667	2.65	3.0667
413	4131	3	1	36	8	3	2.833333333	3	3.5	2.888888889	-1.180466667	-.2384	4.033333333	3.05	4.1
413	4132	2	1	35	8	2.44	4.833333333	4.25	5	1	.819533333	1.2616	4.033333333	3.05	4.1
413	4133	3	1	32	2	2.78	4.5	3.5	4.333333333	3.111111111	.4862	.594933333	4.033333333	3.05	4.1
413	4134	3	2	30	1.5	2.78	4.833333333	3.25	4.833333333	2.777777778	.819533333	1.094933333	4.033333333	3.05	4.1
413	4135	3	2	33	.5	2.11	3.166666667	1.25	2.833333333	2.888888889	-.847133333	-.905066667	4.033333333	3.05	4.1
416	4161	3	1	33	3	2.67	4.166666667	2	4	3.222222222	.152866667	.2616	3.666666667	2.95	3.5
416	4162	3	2	33	2	1.89	3.833333333	3.75	3	4.222222222	-.180466667	-.7384	3.666666667	2.95	3.5
416	4163	3	2	28	1	3	3.166666667	4	3.333333333	3.111111111	-.847133333	-.405066667	3.666666667	2.95	3.5
416	4164	3	1	31	9	3.11	3.666666667	3	4	1.888888889	-.347133333	.2616	3.666666667	2.95	3.5
416	4165	3	1	35	4	2.78	3.5	2	3.166666667	2.666666667	-.5138	-.571733333	3.666666667	2.95	3.5
417	4171	2	1	34	1	1.67	5	5	4.5	2	.9862	.7616	4.6	4	4.4
417	4172	2	2	3	1	3.11	4.833333333	4	5	3.555555556	.819533333	1.2616	4.6	4	4.4
417	4173	2	2	26	2.5	2.33	4.333333333	4.25	4.833333333	3.777777778	.319533333	1.094933333	4.6	4	4.4
417	4174	2	2	26	1	2.22	4.166666667	2.5	3	3.111111111	.152866667	-.7384	4.6	4	4.4
417	4175	3	2	28	1	3	4.666666667	4.25	4.666666667	3.111111111	.652866667	.928266667	4.6	4	4.4
418	4181	3	1	38	6	2.11	1	3	4.666666667	2.555555556	-3.0138	.928266667	3.791666667	3	4.5833
418	4182	4	1	36	1	2	4.833333333	3.25	4.666666667	2.444444444	.819533333	.928266667	3.791666667	3	4.5833
418	4183	3	1	33	9	1.89	4.333333333	3.25	4.166666667	4.555555556	.319533333	.428266667	3.791666667	3	4.5833
418	4184	3	1	38	5	2.33	5	2.5	4.833333333	3.222222222	.9862	1.094933333	3.791666667	3	4.5833
428	4282	3	2	42	13	2.11	3	5	3.166666667	2.888888889	-1.0138	-.571733333	2.666666667	3.5	2.6667
428	4284	2	2	29	5	3.56	2.333333333	2	2.166666667	2.333333333	-1.680466667	-1.571733333	2.666666667	3.5	2.6667
419	4191	3	2	36	0	3.44	4.833333333	3	4.5	3.555555556	.819533333	.7616	4.625	3.3125	3.875
419	4192	3	2	29	5	2.67	4.833333333	3.5	2.833333333	3.555555556	.819533333	-.905066667	4.625	3.3125	3.875
419	4193	3	1	35	10	2.56	4.833333333	5	4.666666667	2	.819533333	.928266667	4.625	3.3125	3.875
419	4194	2	1	20	4	3	4	1.75	3.5	3	-.0138	-.2384	4.625	3.3125	3.875
431	4312	3	1	37	10	2	1.833333333	1	1.5	3	-2.180466667	-2.2384	3.041666667	2.625	2.8333
431	4313	2	1	36	11	3.11	3.166666667	1.5	3.666666667	3.333333333	-.847133333	-.071733333	3.041666667	2.625	2.8333
431	4314	3	1	39	10	1.67	3.166666667	4.75	3	4	-.847133333	-.7384	3.041666667	2.625	2.8333
431	4315	3	1	44	10	2.67	4	3.25	3.166666667	3.333333333	-.0138	-.571733333	3.041666667	2.625	2.8333
216	2161	3	1	44	5	2.44	4.666666667	4.25	3.833333333	4	.652866667	.094933333	4.027777778	3.125	3.4167
216	2162	3	1	31	11	3	4.166666667	2.25	3.333333333	2.888888889	.152866667	-.405066667	4.027777778	3.125	3.4167
216	2163	3	1	44	10	2.11	4.166666667	4	3	3.444444444	.152866667	-.7384	4.027777778	3.125	3.4167
216	2164	3	1	49	12	3.78	1.666666667	1	1.666666667	5	-2.347133333	-2.071733333	4.027777778	3.125	3.4167
216	2165	3	1	45	13	2.63	4.833333333	3.75	4.5	3.222222222	.819533333	.7616	4.027777778	3.125	3.4167
216	2166	5	1	27	2	2	4.666666667	3.5	4.166666667	4.444444444	.652866667	.428266667	4.027777778	3.125	3.4167
217	2171	3	1	41	2	2.22	5	4.75	5	3	.9862	1.2616	3.805555556	2.625	3.2778
217	2172	4	1	33	13	1.89	2	2	1.5	3	-2.0138	-2.2384	3.805555556	2.625	3.2778
217	2173	4	1	31	8	3	5	4.75	5	4.333333333	.9862	1.2616	3.805555556	2.625	3.2778
217	2174	3	1	52	3	3.11	2.666666667	1.25	1.833333333	2.555555556	-1.347133333	-1.905066667	3.805555556	2.625	3.2778
217	2175	3	1	32	8	2	3.666666667	1.75	3	3.444444444	-.347133333	-.7384	3.805555556	2.625	3.2778
217	2176	3	1	44	10	2.67	4.5	1.25	3.333333333	2.333333333	.4862	-.405066667	3.805555556	2.625	3.2778
218	2181	5	1	32	2	3.33	5	1.5	3.333333333	4.555555556	.9862	-.405066667	4.777777778	2.4583	3.9167
218	2182	3	1	33	1	1.89	4.666666667	1	4.166666667	3.555555556	.652866667	.428266667	4.777777778	2.4583	3.9167
218	2183	4	2	32	1	2.11	5	4	4	3.777777778	.9862	.2616	4.777777778	2.4583	3.9167
218	2184	5	1	29	1	1.67	5	3.75	3.5	3.333333333	.9862	-.2384	4.777777778	2.4583	3.9167
218	2185	4	1	32.5	1	3.33	4.333333333	1.75	4.166666667	5	.319533333	.428266667	4.777777778	2.4583	3.9167
218	2186	5	1	46	1	2.33	4.666666667	2.75	4.333333333	1.111111111	.652866667	.594933333	4.777777778	2.4583	3.9167
219	2191	3	1	33	8	2.56	3.5	2	4.5	2.666666667	-.5138	.7616	3.8	3.3	4.2667
219	2192	3	1	32	6	2.89	2.666666667	5	3.666666667	2.888888889	-1.347133333	-.071733333	3.8	3.3	4.2667
219	2193	3	1	29	5	2.33	4.666666667	2	4.5	3.222222222	.652866667	.7616	3.8	3.3	4.2667
219	2195	3	1	30	6	2.67	3.833333333	2.5	4.166666667	2.666666667	-.180466667	.428266667	3.8	3.3	4.2667
219	2196	3	1	25	.5	2.13	4.333333333	5	4.5	3	.319533333	.7616	3.8	3.3	4.2667
220	2202	4	2	41	12	2.78	3.833333333	3.75	4.333333333	4	-.180466667	.594933333	4.1	3.2	3.5667
220	2203	5	2	31	9	1.89	4	2.75	4.333333333	3.333333333	-.0138	.594933333	4.1	3.2	3.5667
220	2204	4	1	43	5	2.13	4.166666667	1.5	3.666666667	3.444444444	.152866667	-.071733333	4.1	3.2	3.5667
220	2205	4	1	38	9	3.11	3.833333333	3.5	3.166666667	4.777777778	-.180466667	-.571733333	4.1	3.2	3.5667
220	2206	4	1	51	.5	1.67	4.666666667	4.5	2.333333333	2.111111111	.652866667	-1.405066667	4.1	3.2	3.5667
221	2211	4	1	30	5	1.67	4.833333333	4	4.5	3.555555556	.819533333	.7616	3.444444444	2.75	3.75
221	2212	3	2	32	2	2.67	2.833333333	3.25	3.5	3.222222222	-1.180466667	-.2384	3.444444444	2.75	3.75
221	2213	3	1	32	10	3	3.5	1.25	4.166666667	3.888888889	-.5138	.428266667	3.444444444	2.75	3.75
221	2214	4	1	43	7	2.56	3.833333333	1.5	4	4.111111111	-.180466667	.2616	3.444444444	2.75	3.75
221	2215	3	1	32	8	3	2	5	1.833333333	3.777777778	-2.0138	-1.905066667	3.444444444	2.75	3.75
221	2216	5	1	39	1	2.44	3.666666667	1.5	4.5	4	-.347133333	.7616	3.444444444	2.75	3.75
222	2221	5	1	32	10	3.11	4.5	5	3.833333333	2.444444444	.4862	.094933333	4.166666667	2.8333	3.8056
222	2222	5	1	33	10	2.44	4.333333333	1.75	3.833333333	2.888888889	.319533333	.094933333	4.166666667	2.8333	3.8056
222	2223	5	1	33.5	10	2.67	4	3.25	3.333333333	3.555555556	-.0138	-.405066667	4.166666667	2.8333	3.8056
222	2224	4	1	38	6	2.56	4.5	1.5	4.333333333	2.444444444	.4862	.594933333	4.166666667	2.8333	3.8056
222	2225	4	1	34	9	3.11	3.5	1.75	3.5	3.555555556	-.5138	-.2384	4.166666667	2.8333	3.8056
222	2226	4	1	29	4	2.33	4.166666667	3.75	4	2.333333333	.152866667	.2616	4.166666667	2.8333	3.8056
223	2231	4	1	34	6	4	1.666666667	1	3.666666667	4.555555556	-2.347133333	-.071733333	2.777777778	2.125	3.4722
223	2232	4	1	37	10	1.78	3.333333333	3.5	3.166666667	2.444444444	-.680466667	-.571733333	2.777777778	2.125	3.4722
223	2233	4	1	47	14	1.67	3	1.5	3.5	2.333333333	-1.0138	-.2384	2.777777778	2.125	3.4722
223	2234	4	1	38	19	2.22	2.833333333	4	4	2.777777778	-1.180466667	.2616	2.777777778	2.125	3.4722
223	2235	4	2	39	11	3	2.833333333	1.5	3	3.555555556	-1.180466667	-.7384	2.777777778	2.125	3.4722
223	2236	4	1	40	20	3	3	1.25	3.5	4.111111111	-1.0138	-.2384	2.777777778	2.125	3.4722
224	2241	4	1	36	12	3.44	4	5	3.666666667	3.111111111	-.0138	-.071733333	3.5	2.6	3.2
224	2242	5	1	33	13	2.33	2.333333333	5	2.333333333	3.888888889	-1.680466667	-1.405066667	3.5	2.6	3.2
224	2243	4	1	28	6	2.22	3.833333333	1	3.833333333	3.777777778	-.180466667	.094933333	3.5	2.6	3.2
224	2244	5	1	33	14	3	4.666666667	1	4.333333333	4.333333333	.652866667	.594933333	3.5	2.6	3.2
224	2246	4	1	26	7	3	2.666666667	1	1.833333333	3.666666667	-1.347133333	-1.905066667	3.5	2.6	3.2
225	2251	4	1	39	4	2.56	3.666666667	1	3	5	-.347133333	-.7384	3.388888889	1.9167	3.1389
225	2252	3	1	30	5	2.67	3.5	1.5	3.5	3.555555556	-.5138	-.2384	3.388888889	1.9167	3.1389
225	2253	4	1	29	6	2.78	2.333333333	2	2.666666667	4.555555556	-1.680466667	-1.071733333	3.388888889	1.9167	3.1389
225	2254	5	1	27	5.5	2.67	3.666666667	3.25	3.333333333	3.111111111	-.347133333	-.405066667	3.388888889	1.9167	3.1389
225	2255	5	1	32	11	2.33	3.833333333	2.5	3.166666667	2.888888889	-.180466667	-.571733333	3.388888889	1.9167	3.1389
225	2256	4	1	32	4	2.33	3.333333333	1.25	3.166666667	3.111111111	-.680466667	-.571733333	3.388888889	1.9167	3.1389
226	2261	5	1	39	6	2.11	4	3	4	2.222222222	-.0138	.2616	3.972222222	2.0833	3.6389
226	2262	5	1	49	10	2.11	4.333333333	1.75	3.666666667	3.333333333	.319533333	-.071733333	3.972222222	2.0833	3.6389
226	2263	5	1	47	10	2.33	2.833333333	1.5	3.166666667	4.222222222	-1.180466667	-.571733333	3.972222222	2.0833	3.6389
226	2264	4	1	36	10	1.78	4.333333333	3	2.666666667	3.111111111	.319533333	-1.071733333	3.972222222	2.0833	3.6389
226	2265	5	1	32	1	3.89	4.166666667	2.25	4	3.888888889	.152866667	.2616	3.972222222	2.0833	3.6389
226	2266	4	1	46	4	3	4.166666667	1	4.333333333	3.111111111	.152866667	.594933333	3.972222222	2.0833	3.6389
227	2271	5	1	32	11	1.67	3.666666667	2	4.5	2.444444444	-.347133333	.7616	3.888888889	3.125	3.4444
227	2272	4	2	45	10	2.56	4.666666667	4.25	3	3.333333333	.652866667	-.7384	3.888888889	3.125	3.4444
227	2273	4	1	39	15	2.33	3.833333333	2	3.666666667	2.666666667	-.180466667	-.071733333	3.888888889	3.125	3.4444
227	2274	4	1	40	19	2.44	3.333333333	2.5	4	2.666666667	-.680466667	.2616	3.888888889	3.125	3.4444
227	2275	5	1	33	4	2.67	4.333333333	3.25	2.833333333	3.111111111	.319533333	-.905066667	3.888888889	3.125	3.4444
227	2276	4	1	31	13	2.56	3.5	4.75	2.666666667	1.777777778	-.5138	-1.071733333	3.888888889	3.125	3.4444
